# Supplementary material for: Systemic Lupus Erythematosus in Hemodialysis: Survival Comparison and Mortality-Related Factors
Source: Medicina (Kaunas). 2025 Jan 17;61(1):155. doi: 10.3390/medicina61010155 (PMC11767054; doi:10.3390/medicina61010155)
Supplement: Supplementary file 1 [file medicina-61-00155-s001.zip]

Archive with 1 entries (1 files):
- medicina-3405850-supplementary.pdf
